# Supplementary material for: Behavioral Test Scores Could Be Linked to the Protein Expression Values of p62 and GLAST in the Brains of Mice with Neuropsychiatric Disorder-Related Behaviors
Source: Biology (Basel). 2024 Dec 11;13(12):1039. doi: 10.3390/biology13121039 (PMC11672909; doi:10.3390/biology13121039)
Supplement: Supplementary file 1 [file biology-13-01039-s001.zip]

Archive with 1 entries (1 files):
- biology-3224594-supplementary.pdf
